# Supplementary material for: Clinical and Tumor Characteristics of Patients with High Serum Levels of Growth Differentiation Factor 15 in Advanced Pancreatic Cancer
Source: Cancers (Basel). 2021 Sep 28;13(19):4842. doi: 10.3390/cancers13194842 (PMC8507697; doi:10.3390/cancers13194842)
Supplement: Supplementary file 1 [file cancers-13-04842-s001.zip]

Archive with 1 entries (1 files):
- cancers-1396283-supplementary-Table S1.xlsx
