# Supplementary material for: Clinical and Tumor Characteristics of Patients with High Serum Levels of Growth Differentiation Factor 15 in Advanced Pancreatic Cancer
Source: Cancers (Basel). 2021 Sep 28;13(19):4842. doi: 10.3390/cancers13194842 (PMC8507697; doi:10.3390/cancers13194842)
Supplement: Supplementary file 1 [file cancers-13-04842-s001.zip › cancers-1396283-supplementary-Table S1.xlsx]

## Sheet: Sheet3
	Serum GDF-15 levels
	Low		High
Protein name	Mean	SD	Mean	SD	p-value
14-3-3-beta	0.103901	0.226917	0.0849329	0.284673	0.977
14-3-3-epsilon	0.0151359	0.169584	0.00781578	0.154303	0.729
14-3-3-zeta	0.0990537	0.632901	0.0488557	0.739262	0.977
4E-BP1	-0.0398854	0.29991	0.0125025	0.296164	0.5066
4E-BP1_pS65	-0.0363283	0.242844	-0.0271498	0.225533	0.5636
4E-BP1_pT37_T46	-0.0196841	0.529577	0.0608489	0.29967	0.3262
53BP1	-0.00226318	0.367735	-0.075133	0.239725	0.5636
A-Raf	0.014984	0.199422	-0.0115369	0.116468	0.9539
A-Raf_pS299	0.114955	0.162351	0.101953	0.188706	0.7507
ACC1	-0.0311608	0.707801	0.0159311	0.698423	0.6441
ACC_pS79	0.0192336	0.568608	0.108855	0.516262	0.5442
AceCS1	-0.0599928	0.792325	0.215392	0.767342	0.2252
ACLY_pS455	0.0531803	0.289534	0.0301509	0.216493	0.729
ACSL1	0.365799	0.764893	0.629545	1.02972	0.5442
ACVRL1	0.113568	0.181045	0.104722	0.163413	0.7728
ADAR1	-0.029203	0.152166	-0.0771034	0.117549	0.3863
Akt	-0.100032	0.36596	-0.0219369	0.309823	0.5066
Akt1	-0.0226262	0.288737	-0.00332229	0.259918	0.8398
Akt1_pS473	0.063406	0.229331	0.121999	0.240101	0.7728
Akt2	0.0794572	0.320696	0.0334582	0.385421	0.6441
Akt2_pS474	0.0819133	0.252735	0.00151264	0.236192	0.3262
Akt_pS473	0.0372468	0.333516	0.0407016	0.313637	0.6649
Akt_pT308	-0.0203744	0.170297	0.122811	0.21874	0.0403
Ambra1_pS52	0.0292415	0.134914	-0.016075	0.0744911	0.4528
AMPK-a2_pS345	-0.0586577	0.17516	-0.0522565	0.184592	0.8398
AMPKa	-0.0363016	0.255287	0.0626059	0.237201	0.1571
AMPKa_pT172	-0.0850137	0.525636	0.135757	0.413162	0.1122
Annexin-I	0.404144	0.65266	-0.0295043	0.774109	0.0403
Annexin-VII	0.0302208	0.300549	-0.116762	0.246721	0.1408
AR	0.303529	0.883654	0.453624	0.97259	0.977
ARID1A	-0.127149	0.575326	0.0404924	0.444606	0.4703
ASNS	-0.0853555	0.314294	0.260989	0.370452	0.0072
Atg3	0.00131466	0.30619	0.0515885	0.220673	0.7508
Atg4B	-0.0504175	0.490453	-0.0954067	0.494314	0.8398
Atg5	0.11359	0.42431	-0.035542	0.497438	0.3406
Atg7	-0.119641	0.410914	0.0608622	0.219537	0.2144
ATM	0.0193924	0.566581	-0.0172805	0.388211	0.7508
ATM_pS1981	0.218025	0.697974	0.0493718	0.193984	0.2481
ATP5H	-0.0463081	0.351437	-0.00540425	0.260442	0.6441
ATR	0.090695	0.160421	0.00751086	0.130506	0.0605
ATRX	0.00432126	0.33662	-0.10581	0.376823	0.5066
ATR_pS428	-0.0329311	0.183296	-0.0451589	0.164459	1
Aurora-A	0.0264719	0.186626	0.0320717	0.224704	0.9195
Aurora-ABC_pT288_pT232_pT198	-0.0746166	0.177975	-0.0725814	0.157329	1
Aurora-B	-0.00224618	0.155981	0.00676049	0.15724	0.7728
Axl	0.191103	0.803416	0.022173	0.675288	0.4528
b-Actin	0.0543766	0.18432	0.0396769	0.164585	0.6235
b-Catenin	-0.07435	0.434587	0.00959611	0.499454	0.4356
b-Catenin_pT41_S45	-0.0480092	0.175806	-0.00476356	0.15841	0.5252
B-Raf	-0.00556113	0.332205	-0.0503557	0.187874	0.4528
B-Raf_pS445	-0.100858	0.453394	0.0514408	0.165203	0.3122
B7-H3	-0.137899	0.333662	0.0658848	0.345815	0.053
B7-H4	0.0587979	0.218068	-0.0558131	0.113737	0.0998
Bad_pS112	0.0210042	0.172829	0.0271926	0.112797	0.977
Bak	-0.0384924	0.183927	-0.0580171	0.177117	0.8398
BAP1	0.00807431	0.141695	0.0304422	0.10236	0.3863
Bax	-0.00755218	0.343078	0.0396168	0.417828	0.7728
Bcl-xL	0.0690324	0.387927	-0.0167164	0.363157	0.4528
Bcl2	0.0210911	0.153628	0.0381121	0.144668	0.6649
BCL2A1	0.0534014	0.408298	0.0581257	0.543568	0.729
Beclin	0.0384407	0.195762	0.00571196	0.232152	0.908
Bid	-0.0826327	0.337068	-0.0243458	0.181884	0.2788
Bim	0.141159	0.348196	0.029223	0.318572	0.3406
BiP-GRP78	0.0333846	0.285118	0.0156961	0.481697	0.686
BMK1-Erk5_pT218_Y220	0.00916861	0.158943	-0.0271565	0.0601054	0.6032
BRCA1	-0.01011	0.313017	-0.0589138	0.378356	0.7728
BRD4	0.0182918	0.181592	-0.0285288	0.202961	0.4528
c-Abl	-0.0719662	0.22633	0.0362415	0.277876	0.1259
c-Abl_pY412	0.085949	0.287529	0.000769767	0.31905	0.4356
c-IAP2	-0.0710454	0.175376	-0.0396504	0.232342	0.3707
c-Jun_pS73	0.0685148	0.308396	0.0835082	0.197099	0.9539
c-Kit	-0.0228637	0.15101	0.0577951	0.109901	0.053
c-Met_pY1234_Y1235	-0.0177486	0.205226	-0.0621037	0.152914	0.8852
c-Myc	0.0569528	0.611136	0.141105	0.363208	0.2853
C-Raf	-0.0666974	0.118163	-0.0514046	0.155461	0.3406
C-Raf_pS338	-0.0281623	0.253065	-0.0176587	0.336175	0.6032
CA9	0.183217	0.398507	0.0459563	0.20356	0.1332
Calnexin	0.202157	0.256854	0.00939026	0.199068	0.035
Caspase-3-cleaved	0.184328	0.219492	0.0858134	0.248791	0.2039
Caspase-7-cleaved-	0.00637986	0.331681	0.0162106	0.294872	0.7508
Caveolin-1	0.229519	0.492592	0.170534	0.382351	0.9539
CD134	0.0854958	0.201794	0.0311792	0.142358	0.6441
CD171	0.0379729	0.565486	0.0786648	0.654657	0.8624
CD20	0.0818311	0.313342	0.0261561	0.272352	0.3707
CD26	-0.104116	0.223509	0.15157	0.382796	0.0243
CD31	0.0824779	0.203061	-0.000703296	0.255739	0.4188
CD38	0.198491	0.288897	0.122568	0.322153	0.5442
CD4	0.186961	0.529604	0.169956	0.471167	0.931
CD44	0.12085	0.287655	0.0289259	0.307083	0.4024
CD45	0.0309575	0.183893	0.0622904	0.152424	0.4703
CD49b	0.0527139	0.192429	0.0205779	0.144391	0.908
CD5	0.0125574	0.137917	-0.00974064	0.136833	0.686
CD68	0.0211462	0.169678	0.0840157	0.169752	0.0884
CD86	0.0466455	0.285767	-0.031748	0.217921	0.4024
cdc25C	0.00600287	0.198291	-0.0223804	0.241852	0.6441
cdc2_pY15	0.104705	0.163908	0.0224077	0.120622	0.1571
Cdc42	-0.00904373	0.139956	0.0586729	0.128453	0.1259
Cdc6	0.116465	0.186546	0.125178	0.26556	0.9539
CDK1_pT14	0.174844	0.520578	-0.124039	0.422923	0.0567
CDT1	0.00469486	0.180266	0.0339538	0.211717	0.7728
CHD1L	-0.104541	0.264747	0.0253386	0.288966	0.2725
Chk1	-0.0114075	0.16535	-0.055325	0.112515	0.5252
Chk1_pS296	-0.0398854	0.142107	0.0271916	0.12436	0.1408
Chk1_pS345	-0.0195575	0.183984	-0.0838653	0.123616	0.3707
Chk2	0.127553	0.70932	0.102632	0.326246	0.4188
Chk2_pT68	0.00213113	0.208639	-0.00448899	0.223113	0.7728
CIITA	0.0802616	0.147136	0.0397796	0.133825	0.6235
Claudin-7	0.169258	0.981605	-0.119857	1.26299	0.5066
Collagen-VI	0.230974	0.317533	0.246386	0.429993	0.7074
Complex-II-subunit	0.182441	0.298026	0.213937	0.278602	0.6649
Connexin-43	-0.0171835	0.713445	0.188237	0.659942	0.1938
Coup-TFII	-0.0539886	0.22208	0.017103	0.226253	0.4356
Cox-IV	0.111957	0.479256	-0.0973376	0.438772	0.3707
Cox2	0.131731	0.624752	-0.0927778	0.346516	0.2039
Creb	-0.065519	0.265159	-0.0564923	0.354066	0.7728
CREB_pS133	0.0448502	0.641428	0.119939	0.261467	0.8624
CSK	0.116481	0.227345	0.134523	0.295511	0.908
CtIP	0.151142	0.260866	0.173094	0.290707	0.908
Cyclin-B1	0.104799	0.549443	0.0423786	0.485918	0.8173
Cyclin-D1	-0.0116038	0.169012	0.031215	0.121346	0.3122
Cyclin-D3	0.109408	0.2101	0.024377	0.269384	0.3707
Cyclin-E1	-0.0927796	0.260065	0.0481544	0.213788	0.0998
Cyclophilin-F	0.112579	0.468419	0.0603188	0.443292	0.7728
D-a-Tubulin	-0.00753395	0.262493	-0.0301869	0.15941	0.931
DAPK1_pS308	-0.0322505	0.222626	-0.00359632	0.243119	0.6235
DAPK2	-0.0268117	0.200794	-0.0678176	0.134831	0.8398
DDB-1	0.108023	0.377361	0.0732161	0.38302	0.5832
DDR1	0.0153761	0.36709	0.125702	0.461444	0.5636
DDR1_pY513	-0.0808238	0.164008	-0.0949736	0.192874	0.9539
DJ1	-0.109411	0.487503	-0.12863	0.327347	0.931
DM-histone-H3	0.0584291	0.181378	0.0345413	0.175665	0.4703
DNA-ligase-IV	-0.0216139	0.380813	0.0107718	0.353145	0.7728
DNA_POLG	0.0435259	0.329884	0.032726	0.256797	0.7728
DNMT1	-0.0503395	0.372979	0.0254554	0.366389	0.3122
DRP1	-0.118275	0.89993	-0.202427	0.389454	0.3707
DUSP4	0.0792745	0.536383	0.235521	0.455881	0.1488
DUSP6	-0.0247207	0.265488	0.0148248	0.209461	0.686
Dvl3	-0.0483576	0.32173	0.0399572	0.283656	0.3122
E-cadherin	-0.00451061	0.543171	0.0375255	0.602787	0.686
E2F1	0.053009	0.170703	-0.007448	0.0950806	0.3555
eEF2	-0.102896	0.296599	-0.0583724	0.294137	0.6649
eEF2K	-0.0693646	0.326473	0.00826143	0.432239	0.6649
EGFR	0.0884747	0.357057	-0.116108	0.219404	0.0998
EGFR_pY1173	-0.0600496	0.21659	-0.0195163	0.245853	0.2985
eIF4E	0.0084381	0.509685	-0.068096	0.321072	0.7949
eIF4E_pS209	-0.00756026	0.137698	-0.0428232	0.0722041	0.5832
eIF4G	-0.208604	0.560633	-0.12397	0.350155	0.7074
Elk1_pS383	-0.0480901	0.195141	0.0679754	0.238626	0.0432
EMA	0.178294	0.680148	0.17104	1.05164	0.6441
Enolase-1	-0.0224243	0.205913	-0.162887	0.617865	0.4883
Enolase-2	0.0793672	0.331903	-0.0076107	0.176987	0.686
ENY2	-0.0127149	0.293462	-0.0866099	0.383736	0.5442
EphA2	0.0814254	0.387635	0.0216147	0.19842	0.977
EphA2_pS897	0.0221906	0.355571	0.150389	0.192915	0.1059
EphA2_pY588	-0.0525165	0.200565	-0.0442531	0.328512	0.6441
ER-a	0.233265	0.285576	0.174877	0.370722	0.2144
ER-a_pS118	0.0260296	0.32214	0.141589	0.281	0.3262
ERCC1	0.0555309	0.199432	-0.00917652	0.217796	0.4356
ERCC5	-0.0772905	0.257674	-0.045547	0.21561	0.4528
Erk5	-0.0434823	0.246408	0.0261376	0.185721	0.4528
ERRalpha	-0.0667902	0.177043	-0.0267432	0.135929	0.3555
Ets-1	0.0220306	0.22533	-0.134362	0.262434	0.3262
EVI1	0.044683	0.398997	0.0586559	0.439264	0.908
FABP5	0.0444757	0.256839	0.0154485	0.220752	0.7728
FAK	-0.0533812	1.25312	0.068712	1.26086	0.8624
FAK_pY397	0.0271254	0.24692	0.0670902	0.306626	0.729
FASN	0.070608	0.715576	0.163019	0.639134	0.4188
FGF-basic	0.137872	0.288832	0.0299468	0.308094	0.053
Fibronectin	-0.0443855	0.748782	-0.00603138	1.06373	0.6235
FN14	0.142712	0.392899	-0.0167319	0.210325	0.1408
FOXM1	0.0418354	0.222432	-0.0807056	0.246997	0.1613
FOXO3	0.0618169	0.425216	-0.0461107	0.35352	0.6441
FoxO3a_pS318_S321	0.0592478	0.439708	0.222637	0.336617	0.0567
FRS2-alpha_pY196	0.0316905	0.314937	-0.00912762	0.272716	0.9539
G6PD	0.0889422	0.184384	0.0166706	0.178307	0.2725
Gab2	-0.0550431	0.294085	-0.0477169	0.300076	0.8624
GATA3	0.0349015	0.272278	0.0860959	0.319689	0.4024
GATA6	-0.020474	0.181234	0.0285064	0.137581	0.2144
GCLC	-0.0121348	0.380864	0.110486	0.351668	0.3707
GCLM	-0.00876074	0.197922	-0.0977759	0.146121	0.686
GCN5L2	-0.117322	0.263669	0.0666435	0.245629	0.035
GGPS1	-0.0338672	0.239348	-0.0340815	0.191877	0.977
Gli1	-0.0246982	0.237425	0.0111744	0.240084	0.5636
Gli3	0.0114897	0.274242	0.0477265	0.35211	0.8852
Glutamate-D1-2	0.298252	0.60668	0.138342	0.864427	0.4024
Glutaminase	-0.062951	0.201893	-0.0593022	0.217954	0.686
Granzyme-B	0.417118	1.21746	0.23342	1.52431	0.5636
GRB7	0.0821538	0.23617	0.0616699	0.192639	0.5252
Grp75	0.0645954	0.298685	-0.0101079	0.239214	0.3863
GSK-3a-b	-0.0254476	0.261297	-0.0742219	0.411179	0.8624
GSK-3a-b_pS21_S9	-0.0875376	0.202249	-0.00147696	0.187028	0.2725
GSK-3B	0.0173175	0.530592	-0.129815	0.365094	0.3555
Gys	0.0420969	0.56656	-0.0610275	0.458677	0.7074
Gys_pS641	0.133215	1.34499	-0.0914264	1.75891	0.6235
H2AX_pS139	-0.0535026	0.379907	-0.0924551	0.340075	1
H2AX_pS140	0.0304185	0.228146	0.00222031	0.351128	0.977
HER2	-0.0392929	0.290718	-0.00130736	0.307678	0.686
HER2_pY1248	-0.00181299	0.212413	0.012167	0.230973	1
HER3	0.0864787	0.217091	0.0188095	0.215966	0.2853
HER3_pY1289	-0.0289327	0.278	0.0275156	0.264888	0.6649
Heregulin	0.146005	0.24481	0.189085	0.369744	0.8624
HES1	-0.146715	0.365691	-0.0472629	0.294443	0.3406
Hexokinase-I	-0.0359467	0.236992	-0.0890374	0.171501	0.4188
Hexokinase-II	0.0212865	0.995567	-0.204587	1.30623	0.6441
Hif-1-alpha	0.0367575	0.159955	0.05882	0.199037	0.6441
Histone-H3_pS10	0.00330608	0.465309	0.0378913	0.36071	0.8624
HLA-DR-DP-DQ-DX	0.0546609	0.240901	0.0779707	0.307006	0.6441
HMHA1	0.0908098	0.561747	0.00566944	0.481261	0.6649
HNRNPK	-0.0234726	0.237791	-0.0772629	0.103583	0.0832
HSP27	0.174235	0.983304	0.295919	0.648114	0.2853
HSP27_pS82	0.0658446	0.443822	0.255744	0.351076	0.1408
HSP60	0.147466	0.404331	0.00873206	0.348611	0.2039
HSP70	0.0620613	0.598115	-0.0438696	0.792298	0.9539
IDO	0.310162	0.844488	0.342565	1.37358	0.3406
IGF1R_pY1135_Y1136	-0.0379357	0.164861	0.0530765	0.152492	0.1841
IGFBP2	0.0662745	0.973822	0.24447	0.869208	0.3863
IGFBP3	0.0726644	0.479605	0.12018	0.473452	0.908
IGFRb	-0.116988	0.223505	0.101933	0.340029	0.0376
IL-6	0.0443959	0.218456	0.00169644	0.181077	0.5252
INPP4b	0.0820073	0.814043	0.270691	0.836601	0.5636
IR-b	-0.0796401	0.43604	0.17152	0.377313	0.1408
IRF-1	0.0713265	0.195838	0.00958758	0.209657	0.3863
IRS2	-0.0546599	0.368095	-0.0674636	0.360068	0.7074
JAB1	-0.00920198	0.46407	0.0374647	0.239432	0.094
Jagged1	-0.133756	0.257966	-0.103721	0.221538	0.931
Jak2	0.00266488	0.147649	-0.0340853	0.182389	0.3863
JNK2	0.114731	0.725205	-0.0904936	0.88152	0.6235
JNK_pT183_Y185	-0.0937461	0.189148	0.0463632	0.142136	0.0072
KAP1	-0.00535371	0.494486	-0.0407945	0.460532	0.8173
LAD1	0.0076107	0.823264	-0.0555656	0.777244	0.8852
Lasu1	0.0664255	0.263424	0.0456566	0.164877	0.6235
LC3A-B	0.0927497	0.294122	0.143249	0.193967	0.4703
Lck	0.0451243	0.524338	-0.0388801	0.353224	0.8624
LRP6_pS1490	-0.0390635	0.145385	0.031385	0.137381	0.0782
Lyn	0.0741364	0.270327	0.132748	0.212383	0.2985
MAPK_pT202_Y204	0.0293088	0.547117	0.101242	0.960325	0.6649
Mcl-1	0.0551479	0.248634	0.0315133	0.238044	0.931
MCT4	0.0949173	0.838729	-0.0857399	0.671902	0.4883
MDM2_pS166	-0.12876	0.199722	-0.102936	0.30902	0.6032
MEK1	-0.0443606	0.339607	-0.0258666	0.496192	0.7074
MEK1_p_S217_S221	0.0137502	0.13197	-0.00324231	0.0836062	0.8398
MEK2	-0.00678565	0.167092	-0.00323455	0.10368	0.5442
MelanA	0.052246	0.160055	0.0305824	0.167616	0.6649
Melanoma-gp100	0.1335	0.213166	0.14052	0.245424	0.8173
MERIT40	0.0401905	0.331498	-0.0958426	0.257764	0.2144
MERIT40_pS29	0.0284607	0.109362	0.0270443	0.059809	1
Merlin	0.0390677	0.263128	-0.013642	0.158071	0.5442
MIF	0.164872	0.355271	0.0588284	0.250815	0.2601
MIG6	-0.00127856	0.158512	-0.0556108	0.247539	0.1938
Mitofusin-1	0.102961	0.349564	0.0235581	0.359489	0.4883
Mitofusin-2	-0.179336	0.673743	0.0309349	0.536104	0.3262
MLH1	0.14691	0.288383	-0.0817627	0.56922	0.1841
MLKL	0.0374523	0.458265	-0.0434497	0.821837	0.7949
MMP14	0.012386	0.725234	-0.0227299	0.783231	0.977
MMP2	-0.0590362	0.23903	-0.00506084	0.273039	0.4356
Mnk1	-0.0348828	0.321096	0.00604968	0.250092	0.8852
MR1	-0.0477614	0.357769	-0.00584488	0.273333	0.7508
MRAP	-0.0461415	0.18079	-0.00524661	0.0940759	0.2481
MSH2	-0.0699673	0.289594	-0.063416	0.25835	0.977
MSH6	-0.00518881	0.286097	-0.0825564	0.264437	0.1938
MSI2	0.0354689	0.242425	-0.0501846	0.175061	0.2144
MTCO1	0.0111878	1.08379	-0.0329198	0.99632	0.6649
mTOR	-0.224441	0.72168	-0.15235	0.567417	0.931
mTOR_pS2448	-0.0805352	0.426453	-0.0204483	0.294732	0.686
MTSS1	0.00505576	0.642534	-0.121772	0.926361	0.5636
MYH11	-0.0810311	0.713599	0.316997	0.590952	0.0463
Myosin-IIa	0.0576388	0.584354	-0.040908	0.348903	0.5252
Myosin-IIa_pS1943	-0.0338274	0.559712	0.177661	0.589421	0.4188
Myt1	-0.0260111	0.158211	-0.124164	0.138649	0.1408
N-cadherin	-0.0283148	0.178206	0.00218598	0.102478	0.3406
N-Ras	-0.0417854	0.138362	0.0120358	0.125958	0.1571
NAPSIN-A	-0.0231545	0.143616	0.0168498	0.0981226	0.2481
NDRG1_pT346	0.166119	0.847671	0.162374	0.898132	0.8852
NDUFB4	0.160459	0.183614	0.106781	0.209317	0.2481
NF-kB-p65_pS536	-0.0856286	0.173923	-0.0162164	0.244716	0.2853
Notch1	-0.0185243	0.168473	-0.0893356	0.178196	0.2481
Notch1-cleaved	0.0966956	0.251675	0.237491	0.582085	0.931
Notch3	0.0601213	0.23177	0.0362024	0.111278	0.686
NRF2	0.0515965	0.231827	-0.00881446	0.224924	0.4883
Oct-4	0.0156668	0.269838	-0.0749374	0.264766	0.2144
P-cadherin	0.0121596	0.307516	0.0246729	0.321456	0.7949
p21	-0.0241176	0.357358	-0.0214754	0.274266	0.7508
p27-Kip1	0.0406918	0.253854	-0.0267146	0.19367	0.8398
p27_pT157	-0.0298843	0.150321	-0.0683691	0.111413	0.3863
p27_pT198	0.0958025	0.308104	-0.00952348	0.34669	0.4024
p38-a	0.117937	0.465422	0.109053	0.238811	0.5442
p38-MAPK	0.0497286	0.405036	0.0210689	0.299362	0.7949
p38-MAPK-_pT180_Y182	0.135646	0.179447	0.0940666	0.19589	0.4793
p44-42-MAPK	-0.0603729	0.391467	-0.0171213	0.493008	0.8398
p53	0.031087	0.494548	-0.00273924	0.20635	0.5832
p70-S6K1	0.0242567	0.270413	-0.0277554	0.243922	0.3406
p70-S6K_pT389	0.0408419	0.175713	0.0809679	0.105281	0.4356
p90RSK_pT573	0.0236173	0.15626	0.0705368	0.229998	0.7728
PAI-1	0.390841	0.888779	-0.0269634	0.691597	0.1488
PAICS	-0.159134	0.493858	-0.203778	0.350199	0.8173
PAK1	0.0072781	0.661673	0.109134	0.642721	0.4356
PAK4	-0.00345998	0.17327	0.0212554	0.191569	0.3707
PAR	0.133281	0.822456	0.0100656	0.842358	0.6649
PARG	0.229933	0.445625	0.152508	0.310733	0.908
PARP	0.038471	0.285284	0.0229992	0.402105	0.8624
Patched	-0.0390934	0.140848	0.00960176	0.124623	0.3863
PAX6	0.117236	0.248499	0.134702	0.319926	0.8173
PAX8	-0.080924	0.371217	0.038874	0.384581	0.2725
Paxillin	0.0596131	0.568739	0.0758303	0.504126	0.6032
PCNA	0.269131	0.888387	0.115285	0.517102	0.8624
PD-1	0.0285402	0.149642	0.00348765	0.139787	0.7728
PD-L1	0.0745029	0.376144	0.090165	0.22182	0.6235
Pdcd4	-0.105286	0.39052	-0.0774239	0.316236	0.686
PDGFR-b	-0.198946	0.546515	0.0257639	0.506586	0.3122
PDH	0.0812895	0.247433	0.0455697	0.351929	0.8285
PDHA1	0.0662939	0.124999	0.00232042	0.099012	0.1259
PDHK1	-0.0269174	0.168137	-0.0386472	0.11871	0.3943
PDK1	-0.00272635	0.255287	0.0525555	0.263265	0.3707
PDK1_pS241	0.00660645	0.396765	0.0450505	0.330163	0.6441
PEA-15	0.0746582	0.40688	-0.0698035	0.466171	0.5442
PEA-15_pS116	0.0238238	0.234189	0.00898253	0.202112	0.8624
PERK	-0.0691255	0.320171	-0.114491	0.231468	0.931
PHGDH	0.180293	0.294753	0.202748	0.42562	0.977
PHLPP	0.00651357	0.167849	0.0341861	0.191073	0.6441
PI3K-p110-a	0.000752619	0.200349	0.00201111	0.176675	0.977
PI3K-p110-b	-0.0225076	0.867842	0.162019	0.850058	0.3406
PI3K-p85	0.0751959	0.225823	0.115656	0.166702	0.3707
PKA-a	0.0960763	0.323981	-0.092718	0.331561	0.1322
PKC-a-b-II_pT638_T641	0.0208383	0.243423	0.186489	0.324833	0.1571
PKC-b-II_pS660	-0.126508	0.455837	0.0369039	0.271255	0.2144
PKC-delta_pS664	0.0404043	0.171948	-0.0382401	0.133096	0.2481
PKCa	0.010584	0.4105	0.242058	0.604022	0.2725
PKM2	0.110618	0.603858	0.0654305	0.61098	0.8852
PLC-gamma1	-0.184581	0.546746	-0.156443	0.418047	0.7949
PLK1	0.00974157	0.432632	-0.160707	0.276066	0.4356
PMS2	-0.0036629	0.173482	-0.0109158	0.177586	0.8398
Porin	-0.00603153	0.216221	-0.0702701	0.198141	0.5636
PR	0.0623286	0.171271	0.0621394	0.152294	0.908
PRAS40	0.137001	0.167736	0.0602237	0.126217	0.1189
PRAS40_pT246	0.115436	0.600046	-0.0950473	0.514942	0.2144
PRC1_pT481	-0.0630993	0.161192	0.046606	0.150865	0.0463
PREX1	0.0402297	0.231803	-0.0296329	0.189716	0.4883
PTEN	-0.155079	0.343303	-0.048414	0.157189	0.5636
PTPN12	-0.0684891	0.282991	-0.282703	0.58696	0.3707
Puma	0.0353779	0.198208	0.0614319	0.156385	0.5066
PYGB	-0.031067	0.182713	-0.0134321	0.12406	0.4024
PYGM	0.0160302	0.36886	-0.00925859	0.409381	0.908
Pyk2_pY402	-0.009656	0.297054	0.144183	0.355464	0.4024
Rab11	-0.0202502	0.134534	-0.0320144	0.131165	0.977
Rab25	0.0718885	0.362979	0.205774	0.460619	0.4703
Rad23A	-0.086673	0.673181	-0.115384	0.435669	0.6235
Rad50	-0.0324045	0.401768	-0.114445	0.32732	0.4024
Rad51	0.00691468	0.723233	-0.101076	0.82609	0.729
Raptor	-0.0716963	0.180289	-0.0651281	0.121406	0.8285
RBM15	-0.137114	0.365955	-0.0569982	0.308524	0.5636
Rb_pS807_S811	0.0136118	0.38852	0.00281455	0.450602	0.7728
Rheb	0.138939	0.193421	0.100667	0.289255	0.6235
Rictor	-0.121349	0.519979	-0.142374	0.463304	0.931
Rictor_pT1135	-0.0365987	0.192376	-0.0297641	0.212728	0.7508
RIP	0.0410577	0.388013	0.0730968	0.405744	0.7508
RIP3	0.0224505	0.198077	-0.00332271	0.176375	0.6235
RPA32	0.0171646	0.33522	-0.113342	0.152875	0.1571
RRM1	0.14205	0.25258	0.11269	0.268823	0.686
RRM2	-0.0434905	0.212893	-0.145526	0.276256	0.3122
RSK	-0.00176851	0.407688	-0.101505	0.327571	0.5252
RSK1	-0.0874298	0.460808	-0.107037	0.394547	0.977
S6	-0.061965	0.813664	0.0886692	0.858006	0.729
S6_pS235_S236	-0.12671	0.852104	-0.0776899	0.514162	0.7508
S6_pS240_S244	-0.042217	0.783656	-0.0445917	0.458687	0.8852
SCD	-0.00933536	0.375719	0.0719252	0.268261	0.2144
SDHA	0.0159484	0.271742	0.0512993	0.37337	0.7949
SF2	-0.00231936	0.182461	-0.0672993	0.163522	0.2985
SFRP1	0.0573341	0.150557	-0.00114166	0.129168	0.2481
SGK1	-0.15344	0.248852	-0.0479139	0.182782	0.1889
SGK3	-0.00535627	0.190818	0.0153692	0.1744	0.8852
Shc_pY317	0.144542	0.637397	-0.143234	0.852708	0.4024
SHP-2_pY542	0.00118511	0.173087	0.0607182	0.1534	0.4188
SHP2	0.00243984	0.185583	0.0125705	0.220718	0.8398
SLC1A5	-0.00874534	0.410772	0.129926	0.52308	0.6649
Slfn11	-0.0387412	0.16522	0.0490544	0.162034	0.0832
Smad1	0.0308726	0.13143	-0.0118906	0.0395845	0.3707
Smad3	0.00826465	0.196737	-0.0259435	0.132583	0.6441
Smad4	-0.0557612	0.642057	0.066654	0.307486	0.5636
SOD1	0.200956	0.955761	0.217547	0.524591	0.2601
SOD2	0.0403414	0.321496	0.0909223	0.413698	0.7949
Sox17	-0.0464204	0.195229	-0.0588992	0.203791	0.8624
Sox2	0.100945	0.252052	0.103624	0.301578	0.3122
Src	0.0626396	0.260365	0.0771129	0.306643	0.908
Src_pY416	0.0829097	0.337233	0.0860844	0.333234	0.931
Src_pY527	-0.206157	0.546429	-0.00752559	0.374854	0.2725
Stat3	-0.0195496	0.388856	-0.0489882	0.298287	0.7508
Stat3_pY705	0.0166122	0.253651	0.0578544	0.282067	0.908
Stat5a	0.0111102	0.30208	0.0452243	0.221874	0.6441
Stathmin-1	0.0726315	0.284223	-0.0609702	0.0941586	0.1571
STING	-0.0115426	0.765775	0.178066	0.791873	0.5252
Syk	0.071404	0.4843	0.0762932	0.375337	0.908
Tau	-0.0330445	0.442427	-0.0178565	0.340404	0.7949
TAZ	0.112922	0.434652	0.0294595	0.369515	0.644
TFAM	0.0117103	0.491691	-0.0084731	0.57447	0.8852
TFRC	0.185388	0.997743	-0.0669512	0.539342	0.8173
TIGAR	-0.022274	0.36004	-0.126263	0.256521	0.8173
Transglutaminase	0.108538	0.469627	0.205446	0.388629	0.6032
TRAP1	-0.0489108	0.409687	-0.0990684	0.444267	0.8738
TRIM25	-0.0313859	0.461978	0.0578241	0.529122	0.7074
TRIP13	-0.00301869	0.22949	-0.168727	0.408613	0.2252
TSC1	-0.115094	0.344225	-0.0491705	0.342005	0.1938
TTF1	0.186464	0.192137	0.109652	0.198307	0.3707
Tuberin	-0.124475	0.367241	0.0133801	0.373214	0.3555
Tuberin_pT1462	-0.040226	0.140787	0.0132183	0.126488	0.0832
TUFM	0.0277355	0.221479	-0.0714217	0.16818	0.2144
Twist	-0.0864527	0.191649	-0.00601948	0.154176	0.1408
Tyro3	0.0444749	0.282485	0.0869196	0.411588	0.6441
UBAC1	-0.105166	0.825876	-0.0321163	0.618621	0.6441
UBQLN4	-0.00970387	0.208531	0.00983696	0.186927	0.6441
UGT1A	0.156623	0.571969	0.0948641	0.697082	0.8624
ULK1_pS757	0.0640855	0.288324	0.117799	0.374127	0.931
UQCRC2	0.118736	0.228435	0.16774	0.26608	0.6649
UVRAG	0.00630439	0.187262	-0.0471275	0.169908	0.3406
VASP	0.0117293	0.603712	0.169147	0.598297	0.4024
VAV1	0.0933628	0.569947	-0.0122822	0.345694	0.5066
VEGFR-2	-0.236298	0.640162	0.0512732	0.640475	0.2985
VEGFR-2_pY1175	0.0435119	0.202967	0.173051	0.347265	0.3555
VHL	0.00165204	0.240887	0.0506459	0.127646	0.5252
VHL-EPPK1	-0.195994	1.3644	-0.310944	1.4873	0.908
Vinculin	0.0192233	0.441992	0.101697	0.543516	0.5832
Wee1	-0.0206821	0.233916	0.0505573	0.257274	0.3707
Wee1_pS642	0.0345537	0.174283	-0.0230802	0.178628	0.2601
WIPI1	-0.0356019	0.374285	0.303996	0.998062	0.8398
WIPI2	0.122347	0.309887	0.0875726	0.259071	0.4883
XBP-1	-0.147275	0.237673	-0.00190875	0.251337	0.0326
XIAP	-0.0898711	0.216087	0.0591821	0.241564	0.053
XPA	0.0495334	0.491596	-0.132102	0.597859	0.5066
XPF	-0.0198818	0.248206	-0.0719158	0.210554	0.908
XRCC1	0.0869663	0.155387	0.0520931	0.101547	0.4188
YAP	0.0362789	0.192303	0.0229412	0.257172	0.8852
YAP_pS127	-0.240699	0.59889	0.01146	0.614381	0.1657
YB1_pS102	-0.0352379	0.172628	-0.08637	0.141386	0.4188
YES1	0.0333379	0.153611	0.0754902	0.0993275	0.3406
ZAP-70	0.165449	0.357994	0.0439932	0.363239	0.2601
ZEB1	0.0100527	0.172808	0.0432752	0.20209	0.8285
